# Supplementary material for: Extraction of tungsten from scheelite using hydrodynamic and acoustic cavitation
Source: Ultrason Sonochem. 2020 Dec 7;71:105408. doi: 10.1016/j.ultsonch.2020.105408 (PMC7786575; doi:10.1016/j.ultsonch.2020.105408)
Supplement: Supplementary data 1 [file mmc1.xml]

<?xml version="1.0" encoding="UTF-8" standalone="no"?><data:data><datasets><author>orjan.johansson@ltu.se</author><type>0</type><dataset><value>1</value><reason>Data will be made available on request</reason><comments/></dataset></datasets></data:data>
